# Supplementary material for: Granulocyte-colony stimulating factor controls neural and behavioral plasticity in response to cocaine
Source: Nat Commun. 2018 Jan 16;9:9. doi: 10.1038/s41467-017-01881-x (PMC5770429; doi:10.1038/s41467-017-01881-x)
Supplement: Supplementary file 4 — Supplementary Data 1 [file 41467_2017_1881_MOESM4_ESM.xlsx]

## Sheet: Sheet1
	Experimenter-Administered						Self-Administered
		Saline	Cocaine	Mean Diff.	p Value			Mean	Mean	Mean Diff.	p Value
	Eotaxin	720 ± 46	754 ± 67	34	0.7071		Eotaxin	867± 365	669 ± 211	-197.915	0.6117
	G-CSF	189.0 ± 23.3	288.6 ± 29.7	99	0.02*		G-CSF	172.6 ± 42	629.6 ± 163	457.04	0.017*
	GM-CSF	9.2 ± 2.2	23.7 ± 4.2	14.4392	0.012*		GM-CSF	40.3 ± 13.3	34.8 ± 10.8	-5.49233	0.7488
	IFN𝞬	2.3 ±0.3	5.6 ± 1.8	3.29785	0.1351		IFN𝞬	9.8 ± 3.3	11.1 ± 5.4	1.28167	0.8595
	IL-10	3.5 ± 0.4	3.8 ± 0.7	0.307636	0.7229		IL-10	12.4 ± 2.4	51.6 ± 18.8	39.2143	0.117
	IL-12p40	12.7 ± 2.5	17.3 ± 2.9	4.5983	0.2624		IL-12p40	25.3 ± 6.6	12.9 ± 2.8	-12.4283	0.0606
	IL-12p70	3.6 ± 0.4	5.0 ± 1.1	1.341	0.3222		IL-12p70	10.7 ± 5.0	10.0 ± 3.2	-0.6645	0.9041
	IL-13	26.6 ± 4.1	40.0 ± 5.3	13.4064	0.0724		IL-13	37.3 ± 1.2	34.4 ± 7.7	-2.9085	0.7667
	IL-15	26.1 ± 8.4	26.1 ± 6.9	-0.00109091	1		IL-15	65.0 ± 12.2	25.4 ± 7.1	-39.5457	0.0079**
	IL-17	1.8 ± 0.3	2.3 ± 0.4	0.442121	0.4135		IL-17	6.2 ± 2.1	4.4 ± 1.2	-1.76233	0.4313
	IL-1α	1006.5 ± 174.0	592.7 ± 73.9	-413.763	0.024*		IL-1α	538.6 ± 37.6	158.9 ± 32.6	-379.657	<0.0001***
	IL-1β	3.0 ± 0.0	5.8 ± 1.1	2.79613	0.04*		IL-1β	6.5 ± 2.2	12.4 ± 1.9	5.9555	0.0231*
	IL-2	3.6 ± 1.2	2.4 ± 0.2	-1.23745	0.2336		IL-2	2.9 ± 0.0	10.0 ± 6.8	7.136	0.4111
	IL-3	2.0 ± 0.3	1.8 ± 0.2	-0.142576	0.6904		IL-3	1.0 ± 0.0	1.6 ± 0.5	0.624	0.2887
	IL-5	6.3 ± 1.4	6.7 ± 1.0	0.346606	0.8341		IL-5	9.7 ± 2.4	11.3 ± 1.9	1.58083	0.6006
	IL-6	2.1 ± 0.1	5.1 ± 1.4	2.95833	0.04*		IL-6	79.9 ± 31.4	99.9 ± 36.8	19.9897	0.7036
	IL-7	4.1 ± 0.6	6.4 ± 1.1	2.34433	0.0953		IL-7	10.4 ± 1.3	6.6 ± 1.3	-3.841	0.0603
	IL-9	61.4 ± 9.5	69.3 ± 8.9	7.84533	0.5597		IL-9	84.8 ± 17.1	192.5 ± 55.2	107.747	0.1449
	IP-10	149.1 ± 11.0	139.1 ± 9.8	-9.94338	0.5078		IP-10	172.0 ± 59.1	272.2 ± 42.6	100.17	0.1702
	KC	98.1 ± 17.0	172.0 ± 26.3	73.9149	0.04*		KC	159.7 ± 60.2	192.1 ± 50.1	32.4457	0.6801
	LIF	1.4 ± 0.5	1.7 ± 0.4	0.361396	0.5506		LIF	3.0 ± 0.0	3.4 ± 0.4	0.369	0.4577
	LIX	6535 ± 562	5966 ± 613	-568.981	0.5165		LIX	5868 ± 987	3890 ± 2170	-1978.11	0.4911
	MCP-1	14.7 ± 3.5	20.9 ± 2.9	6.25266	0.1756		MCP-1	35.6 ± 8.1	53.5 ± 13.2	17.8223	0.325
	M-CSF	15.5 ± 2.5	586 ± 197	571.283	0.02*		M-CSF	2443 ± 961	864 ± 235	-1579.17	0.0634
	MIG	93.7 ± 6.1	91.5 ± 9.4	-2.1626	0.8608		MIG	68.9 ± 23.4	275.4 ± 64.0	206.537	0.0238*
	MIP-1a	47.9 ± 10.0	42.8 ± 3.7	-5.11515	0.5969		MIP-1a	112.0 ± 16.6	133.4 ± 21.6	21.3937	0.4819
	MIP-1b	10.7 ± 2.5	14.0 ± 2.8	3.31624	0.4102		MIP-1b	49.6 ± 20.7	31.7 ± 12.3	-17.9532	0.4248
	MIP-2	112.4 ± 4.0	98.6 ± 6.8	-13.7328	0.1285		MIP-2	109.5 ± 13.2	44.9 ± 10.4	-64.5813	0.0014**
	RANTES	20.3 ± 3.5	24.3 ± 3.3	3.98142	0.4232		RANTES	54.0 ± 25.9	31.0 ± 7.3	-22.9587	0.3044
	TNF-α	4.0 ± 0.8	5.5 ± 0.9	1.46761	0.2602		TNF-α	13.6 ± 2.3	16.6 ± 2.4	3.0044	0.3989
