# Supplementary material for: Granulocyte-colony stimulating factor controls neural and behavioral plasticity in response to cocaine
Source: Nat Commun. 2018 Jan 16;9:9. doi: 10.1038/s41467-017-01881-x (PMC5770429; doi:10.1038/s41467-017-01881-x)
Supplement: Supplementary file 5 — Supplementary Data 2 [file 41467_2017_1881_MOESM5_ESM.xlsx]

## Sheet: TABLE S2
		Correlation with locomotor sensitization ratio			Correlation with daily SA cocaine intake
		Pearson's r	p-value		Pearson's r	p-value
	Eotaxin	0.2306	0.5827		- 0,1453	0.7314
	G-CSF	0.7711	* 0,0251		0.7683	* 0,0259
	GM-CSF	0.2568	0.5393		- 0,3668	0.3714
	IFNγ	< LLD	< LLD		< LLD	< LLD
	IL-1α	0.3396	0.4105		- 0,3537	0.3901
	IL-1β	< LLD	< LLD		0.5539	0.1544
	IL-2	< LLD	< LLD		< LLD	< LLD
	IL-3	< LLD	< LLD		< LLD	< LLD
	IL-4	< LLD	< LLD		< LLD	< LLD
	IL-5	0.1704	0.6867		- 0,1641	0.6978
	IL-6	0.0125	0.9764		- 0,0626	0.883
	IL-7	0.2209	0.5991		- 0,1870	0.6575
	IL-9	- 0,3626	0.3774		- 0,4085	0,3150
	IL-10	< LLD	< LLD		0,1997	0.6354
	IL-12p40	0.01791	0.9664		- 0,2054	0.6255
	IL-12p70	- 0,0210	0.9607		- 0,2752	0.5095
	IL-13	-0.1538	0.7161		- 0,3990	0.3275
	IL-15	- 0,0842	0.8428		0,0151	0.9716
	IL-17	< LLD	< LLD		< LLD	< LLD
	IP-10	0,0267	0.9498		0.8864	** 0,0034
	KC	- 0,0402	0.9248		- 0,1159	0.7847
	LIF	< LLD	< LLD		< LLD	< LLD
	LIX	0,0479	0.9102		- 0,4927	0.2148
	MCP-1	0.3059	0.4612		0.9125	** 0,0016
	M-CSF	- 0,5565	0,1520		0.1139	0.7882
	MIG	- 0,3607	0,3800		0.7663	* 0,0266
	MIP-1a	0,2740	0.5114		- 0,4278	0.2904
	MIP-1b	- 0,2363	0.5732		- 0,0360	0.9325
	MIP-2	0.1791	0.6713		0.04679	0.9124
	RANTES	0.1076	0.7999		0.4473	0.2665
	TNF-α	- 0,1036	0.8072		0.6599	0,0750
	VEGF	- 0,5306	0,1760		0,5160	0.1905
